# Supplementary material for: Functional Responses of Three Insect Predators to Plutella xylostella Across Developmental Stages
Source: Insects. 2026 May 11;17(5):490. doi: 10.3390/insects17050490 (PMC13207512; doi:10.3390/insects17050490)
Supplement: Supplementary file 1 [file insects-17-00490-s001.zip]

Archive with 1 entries (1 files):
- insects-4276223-supplementary.pdf
